# Supplementary material for: Light-activated BioID – an optically activated proximity labeling system to study protein–protein interactions
Source: J Cell Sci. 2023 Oct 11;136(19):jcs261430. doi: 10.1242/jcs.261430 (PMC10656424; doi:10.1242/jcs.261430)
Supplement: Table S10. Hits (positive candidates, negative candidates, and non-candidates) for Ecad-LAB and Ecad-Turbo [file joces-136-261430-TableS10.xlsx]

## Sheet: Ecad-LAB
		Ecad-LAB
		Gene	Protein Description	Subcellular Location	Functional Category
		ADIRF	Adipogenesis regulatory factor	Cytoplasm	RNA/Ribosome/Translation
		AP3B1	AP-3 complex subunit beta	Cytoplasm	Trafficking/Golgi/ER
		ARCN1	Coatomer subunit delta	Cytoplasm	Trafficking/Golgi/ER
		CAPZB	F-actin-capping protein subunit beta	Cytoplasm	Actin Dynamics Regulator
		COPA	Coatomer subunit alpha	Cytoplasm	Trafficking/Golgi/ER
		CSTB	Cystatin B	Cytoplasm	Other/Unknown/Secreted
		DBNL	Drebrin like	Cytoplasm	Actin Dynamics Regulator
		EML4	EMAP like 4	Cytoplasm	Adaptor
		HNRNPAB	Heterogeneous nuclear ribonucleoprotein A/B	Cytoplasm	RNA/Ribosome/Translation
		HSPA4	Heat shock 70 kDa protein 4	Cytoplasm	Chaperone/Protein Folding
		LDHB	L-lactate dehydrogenase	Cytoplasm	Metabolic Enzyme
		LGALS3	Galectin-3	Cytoplasm	Other/Unknown/Secreted
		LOC100855547	Ubiquitin-like domain-containing protein	Cytoplasm	RNA/Ribosome/Translation
		LOC478670	LIM domain containing preferred translocation partner in lipoma	Cytoplasm	Adaptor
		LOC490690	L-lactate dehydrogenase	Cytoplasm	Metabolic Enzyme
		PPIG	Peptidylprolyl isomerase G	Cytoplasm	Chaperone/Protein Folding
		RPL5	Ribosomal_L18_c domain-containing protein	Cytoplasm	RNA/Ribosome/Translation
		RPS3	40S ribosomal protein S3	Cytoplasm	RNA/Ribosome/Translation
		SCEL	Sciellin	Cytoplasm	Other/Unknown/Secreted
		SRSF1	Serine/arginine-rich splicing factor 1	Cytoplasm	RNA/Ribosome/Translation
		SEPTIN9	Septin 9	Cytoskeleton	Cytoskeleton
		TUBB4A	Tubulin beta chain	Cytoskeleton	Cytoskeleton
		ARFA1B	ADP-ribosylation factor A1B	ER/Golgi	Trafficking/Golgi/ER
		CANX	Calnexin	ER/Golgi	Chaperone/Protein Folding
		CAV1	Caveolin-1	ER/Golgi	Membrane Binding Adaptor
		GOLGA5	Golgin subfamily A member 5	ER/Golgi	Trafficking/Golgi/ER
		HSPA5	78 kDa glucose-regulated protein	ER/Golgi	Trafficking/Golgi/ER
		LBR	Delta(14)-sterol reductase LBR	ER/Golgi	Metabolic Enzyme
		RAB10	Ras-related protein Rab-10	ER/Golgi	GTPase Regulation
		RAB1A	Ras-related protein Rab-1A	ER/Golgi	Trafficking/Golgi/ER
		RNF121	Ring finger protein 121	ER/Golgi	Trafficking/Golgi/ER
		RPN2	Dolichyl-diphosphooligosaccharide--protein glycosyltransferase subunit 2	ER/Golgi	Metabolic Enzyme
		RRBP1	Ribosome-binding protein 1	ER/Golgi	Trafficking/Golgi/ER
		SSR4	Translocon-associated protein subunit delta	ER/Golgi	Trafficking/Golgi/ER
		STIM1	Stromal interaction molecule 1	ER/Golgi	Trafficking/Golgi/ER
		VAPA	VAMP associated protein A	ER/Golgi	Trafficking/Golgi/ER
		WASHC2C	CAP-ZIP_m domain-containing protein	ER/Golgi	Trafficking/Golgi/ER
		ADA2	Haloacid dehalogenase like hydrolase domain containing 5	Membrane	Other/Unknown/Secreted
		ARFGAP2	ADP ribosylation factor GTPase activating protein 2	Membrane	GTPase Regulation
		ATP1A1	Sodium/potassium-transporting ATPase subunit alpha	Membrane	Transporter/Channel
		ATP5F1A	ATP synthase subunit alpha	Membrane	Transporter/Channel
		CDH1	Cadherin-1	Membrane	Adhesion Receptor
		COL17A1	Collagen alpha-1(XVII) chain	Membrane	Adhesion Receptor
		CTNNA1	Catenin alpha 1	Membrane	Actin Binding Adaptor
		CTNND1	Catenin delta 1	Membrane	Adaptor
		DBN1	Drebrin 1	Membrane	Actin Binding Adaptor
		DDX46	RNA helicase	Membrane	RNA/Ribosome/Translation
		DSC3	Desmocollin 3	Membrane	Adhesion Receptor
		DSG2	Desmoglein 2	Membrane	Adhesion Receptor
		FLOT2	Flotillin	Membrane	Adaptor
		LSR	Lipolysis stimulated lipoprotein receptor	Membrane	Receptor
		PATJ	InaD-like protein	Membrane	Adaptor
		PCDH1	Protocadherin 1	Membrane	Adhesion Receptor
		RAB8A	Ras-related protein Rab-8A	Membrane	Actin Binding Adaptor
		RER1	Protein RER1	Membrane	Trafficking/Golgi/ER
		RHOA	Transforming protein RhoA	Membrane	Actin Dynamics Regulator
		SLC16A1	Monocarboxylate transporter 1	Membrane	Transporter/Channel
		SLC25A5	ADP/ATP translocase	Membrane	Metabolic Enzyme
		SLC2A1	Solute carrier family 2, facilitated glucose transporter member 1	Membrane	Transporter/Channel
		SLC30A6	Solute carrier family 30 member 6	Membrane	Transporter/Channel
		SLC9A3R1	Na(+)/H(+) exchange regulatory cofactor NHE-RF	Membrane	Actin Binding Adaptor
		THBS1	Thrombospondin 1	Membrane	Adaptor
		TMEM33	Transmembrane protein 33	Membrane	Trafficking/Golgi/ER
		TNS4	Tensin 4	Membrane	Actin Dynamics Regulator
		TOMM40	Translocase of outer mitochondrial membrane 40	Membrane	Trafficking/Golgi/ER
		ZDHHC5	Palmitoyltransferase ZDHHC5	Membrane	Metabolic Enzyme
		GATD3	Glutamine amidotransferase class 1 domain containing 3	Mitochondria	Metabolic Enzyme
		ACADM	Medium-chain specific acyl-CoA dehydrogenase, mitochondrial	Mitochondrion	Metabolic Enzyme
		ACAT1	Acetyl-CoA acetyltransferase 1	Mitochondrion	Metabolic Enzyme
		ACO2	Aconitate hydratase	Mitochondrion	Metabolic Enzyme
		ACOT7	Acyl-CoA thioesterase 7	Mitochondrion	Metabolic Enzyme
		ACSF2	Acyl-CoA synthetase family member 2	Mitochondrion	Metabolic Enzyme
		ACSS1	Acetyl-coenzyme A synthetase	Mitochondrion	Metabolic Enzyme
		ALDH18A1	Delta-1-pyrroline-5-carboxylate synthase	Mitochondrion	Kinase/Phosphatase
		ALDH4A1	Multifunctional fusion protein	Mitochondrion	Metabolic Enzyme
		ALDH6A1	Aldehyde dehydrogenase 6 family member A1	Mitochondrion	Metabolic Enzyme
		ARGLU1	Arginine and glutamate rich 1	Mitochondrion	Adaptor
		BCAT2	Branched-chain-amino-acid aminotransferase	Mitochondrion	Metabolic Enzyme
		CLPX	Caseinolytic mitochondrial matrix peptidase chaperone subunit X	Mitochondrion	Metabolic Enzyme
		EFHD1	EF-hand domain family member D1	Mitochondrion	Other/Unknown/Secreted
		ETFA	Electron transfer flavoprotein subunit alpha	Mitochondrion	Transporter/Channel
		HSPD1	60 kDa heat shock protein, mitochondrial	Mitochondrion	Chaperone/Protein Folding
		IDH3A	Isocitrate dehydrogenase [NAD] subunit, mitochondrial	Mitochondrion	Metabolic Enzyme
		IDH3G	Isocitrate dehydrogenase [NAD] subunit	Mitochondrion	Metabolic Enzyme
		LONP1	Lon protease homolog, mitochondrial	Mitochondrion	Metabolic Enzyme
		MMUT	Methylmalonyl-CoA mutase, mitochondrial	Mitochondrion	Metabolic Enzyme
		PCCA	Propionyl-CoA carboxylase alpha chain	Mitochondrion	Metabolic Enzyme
		PCCB	Propionyl-CoA carboxylase subunit beta	Mitochondrion	Metabolic Enzyme
		PDHA1	Pyruvate dehydrogenase E1 component subunit alpha	Mitochondrion	Metabolic Enzyme
		SDHA	Succinate dehydrogenase [ubiquinone] flavoprotein subunit	Mitochondrion	Metabolic Enzyme
		SHMT2	Serine hydroxymethyltransferase	Mitochondrion	Metabolic Enzyme
		SUCLG2	Succinate--CoA ligase [GDP-forming] subunit beta	Mitochondrion	Metabolic Enzyme
		UBB	Ubiquitin B	Mitochondrion	RNA/Ribosome/Translation
		VDAC2	Voltage-dependent anion-selective channel protein 2	Mitochondrion	Transporter/Channel
		C1H19orf33	Immortalization up-regulated protein	Nucleus	Other/Unknown/Secreted
		H1-0	H1.0 linker histone	Nucleus	DNA/Transcription
		H1-1	H1.1 linker histone, cluster member	Nucleus	DNA/Transcription
		H1-3	H15 domain-containing protein	Nucleus	DNA/Transcription
		H2BU1	Histone H2B	Nucleus	DNA/Transcription
		H4C9	Histone H4	Nucleus	DNA/Transcription
		HMGB1	High mobility group protein B1	Nucleus	DNA/Transcription
		HNRNPU	Heterogeneous nuclear ribonucleoprotein U	Nucleus	RNA/Ribosome/Translation
		NPM1	Nucleophosmin 1	Nucleus	DNA/Transcription
		PRPF38A	Pre-mRNA-splicing factor 38A	Nucleus	RNA/Ribosome/Translation
		PRPF4B	Serine/threonine-protein kinase PRP4 homolog	Nucleus	Kinase/Phosphatase
		RAN	GTP-binding nuclear protein Ran	Nucleus	Trafficking/Golgi/ER
		RBM39	RNA binding motif protein 39	Nucleus	RNA/Ribosome/Translation
		RPS14	Ribosomal protein S14	Nucleus	RNA/Ribosome/Translation
		SRRM1	Serine and arginine repetitive matrix 1	Nucleus	RNA/Ribosome/Translation
		SRSF6	Serine and arginine rich splicing factor 6	Nucleus	RNA/Ribosome/Translation
		SUB1	Activated RNA polymerase II transcriptional coactivator p15	Nucleus	DNA/Transcription
		TP53BP2	Tumor protein p53 binding protein 2	Nucleus	Other/Unknown/Secreted
		ZCCHC17	CCHC-type domain-containing protein	Nucleus	RNA/Ribosome/Translation
		ELOA	60S ribosomal protein L11	Ribosome	RNA/Ribosome/Translation
		RPL22	Ribosomal protein L22	Ribosome	RNA/Ribosome/Translation
		RPL23	60S ribosomal protein L23	Ribosome	RNA/Ribosome/Translation
		RPL4	60S ribosomal protein L4	Ribosome	RNA/Ribosome/Translation
		RPS16	Ribosomal protein S16	Ribosome	RNA/Ribosome/Translation
		RPS27L	40S ribosomal protein S27	Ribosome	RNA/Ribosome/Translation
		ABR	Active breakpoint cluster region-related protein		GTPase Regulation
		ACACA	Acetyl-CoA carboxylase 1		Metabolic Enzyme
		ACACB	Acetyl-CoA carboxylase		Metabolic Enzyme
		ACADVL	Acyl-CoA dehydrogenase very long chain		Metabolic Enzyme
		AFDN	Afadin		Adaptor
		AGFG1	ArfGAP with FG repeats 1		Other/Unknown/Secreted
		AHNAK	AHNAK nucleoprotein		Adaptor
		ALDOA	Fructose-bisphosphate aldolase		Metabolic Enzyme
		ANK3	Ankyrin 3		Adaptor
		ANLN	Anillin actin binding protein		Actin Binding Adaptor
		ANXA1	Annexin		Membrane Binding Adaptor
		ANXA2	Annexin A2		Membrane Binding Adaptor
		AP3D1	Adaptor related protein complex 3 subunit delta 1		Trafficking/Golgi/ER
		ARHGAP21	Rho GTPase activating protein 21		GTPase Regulation
		ARHGAP32	Rho GTPase activating protein 32		GTPase Regulation
		BCAS1	Brain enriched myelin associated protein 1		Other/Unknown/Secreted
		BCLAF1	BCL2 associated transcription factor 1		DNA/Transcription
		BUB3	BUB3 mitotic checkpoint protein		DNA/Transcription
		C4H1orf198	DUF4706 domain-containing protein
		CARMIL1	Capping protein regulator and myosin 1 linker 1		Actin Dynamics Regulator
		CC2D1A	Coiled-coil and C2 domain containing 1A		DNA/Transcription
		CCT8	T-complex protein 1 subunit theta		Chaperone/Protein Folding
		CIB1	Transcription factor bHLH63
		CLINT1	Clathrin interactor 1		Trafficking/Golgi/ER
		CNP	2',3'-cyclic-nucleotide 3'-phosphodiesterase		Metabolic Enzyme
		COG1	Conserved oligomeric Golgi complex subunit 1		Trafficking/Golgi/ER
		CORO1C	Coronin		Actin Binding Adaptor
		CRY2	Cryptochrome-2
		CRYBG3	Crystallin beta-gamma domain containing 3
		CTNNB1	Catenin beta-1		Adaptor
		CTTN	Cortactin		Actin Dynamics Regulator
		DARS1	Aspartate--tRNA ligase		Metabolic Enzyme
		DDX3X	RNA helicase		RNA/Ribosome/Translation
		ECHS1	Enoyl-CoA hydratase, short chain 1		Metabolic Enzyme
		EEF2	Eukaryotic translation elongation factor 2		RNA/Ribosome/Translation
		EHBP1L1	EH domain binding protein 1 like 1		Trafficking/Golgi/ER
		EIF2S3	Protein-synthesizing GTPase		Metabolic Enzyme
		EIF3H	Eukaryotic translation initiation factor 3 subunit H		RNA/Ribosome/Translation
		EIF4B	RRM domain-containing protein		RNA/Ribosome/Translation
		EIF4G1	Eukaryotic translation initiation factor 4 gamma 1		RNA/Ribosome/Translation
		EIF4G2	Eukaryotic translation initiation factor 4 gamma 2		RNA/Ribosome/Translation
		EIF5B	Eukaryotic translation initiation factor 5B		RNA/Ribosome/Translation
		ERBIN	Erbb2 interacting protein		Adaptor
		EXOC4	Exocyst complex component Sec8		Trafficking/Golgi/ER
		EZR	Ezrin		Membrane Binding Adaptor
		FAM133B	FAM133		RNA/Ribosome/Translation
		FAM83B	Family with sequence similarity 83 member B		Adaptor
		FAM83F	Family with sequence similarity 83 member F		Other/Unknown/Secreted
		FLNA	Alpha-filamin		Actin Dynamics Regulator
		FLNB	Filamin B		Actin Binding Adaptor
		FN1	Fibronectin		Other/Unknown/Secreted
		FRMD4B	FERM domain containing 4B		Adaptor
		GFP	Green fluorescent protein
		GLUD1	Glutamate dehydrogenase (NAD(P)(+))		Metabolic Enzyme
		GOLGA2	GOLGA2L5 domain-containing protein		Trafficking/Golgi/ER
		GOLGA3	Golgin A3		Trafficking/Golgi/ER
		GSPT1	G1 to S phase transition 1		RNA/Ribosome/Translation
		HADH	Hydroxyacyl-CoA dehydrogenase		Metabolic Enzyme
		HADHA	Enoyl-CoA hydratase		Metabolic Enzyme
		HADHB	Hydroxyacyl-CoA dehydrogenase trifunctional multienzyme complex subunit beta		Metabolic Enzyme
		HNRNPA1	Heterogeneous nuclear ribonucleoprotein A1		RNA/Ribosome/Translation
		HNRNPK	Heterogeneous nuclear ribonucleoprotein K		RNA/Ribosome/Translation
		HSP90AA1	Heat shock protein 90 alpha family class A member 1		Metabolic Enzyme
		HSP90AB1	HATPase_c domain-containing protein		Chaperone/Protein Folding
		HSPA8	Heat shock protein family A (Hsp70) member 8		Chaperone/Protein Folding
		HSPA9	Stress-70 protein		Chaperone/Protein Folding
		HSPG2	Heparan sulfate proteoglycan 2		Other/Unknown/Secreted
		IDH2	Isocitrate dehydrogenase [NADP]		Metabolic Enzyme
		IGBP1	Immunoglobulin binding protein 1		Kinase/Phosphatase
		ISG15	ISG15 ubiquitin like modifier		Other/Unknown/Secreted
		JPT2	Jupiter microtubule associated homolog 2		Other/Unknown/Secreted
		JUP	Junction plakoglobin		Adaptor
		KANK1	KN motif and ankyrin repeat domains 1		Actin Dynamics Regulator
		KIAA1217	KIAA1217		Other/Unknown/Secreted
		KIAA1522	KIAA1522		Actin Dynamics Regulator
		KIAA1671	KIAA1671		Other/Unknown/Secreted
		KIF26B	Kinesin family member 26B		Cytoskeletal Motor
		LAD1	Ladinin 1		Adaptor
		LAMA3	Laminin subunit alpha 3		Other/Unknown/Secreted
		LAMB3	Laminin subunit beta 3		Adaptor
		LIMA1	LIM domain and actin binding 1		Actin Binding Adaptor
		LMNA	Lamin A/C		DNA/Transcription
		LMO7	LIM domain 7		Adaptor
		LOC483905	Peptidyl-prolyl cis-trans isomerase		Chaperone/Protein Folding
		LUC7L3	LUC7 like 3 pre-mRNA splicing factor		RNA/Ribosome/Translation
		LUZP1	Leucine zipper protein 1		Other/Unknown/Secreted
		MACC1	MET transcriptional regulator MACC1		DNA/Transcription
		MAP4	Microtubule-associated protein		MT Binding
		MAP4K4	Mitogen-activated protein kinase kinase kinase kinase 4		Kinase/Phosphatase
		MCCC1	Methylcrotonyl-CoA carboxylase subunit 1		Metabolic Enzyme
		MISP	Mitotic spindle positioning		Actin Binding Adaptor
		MTHFD1L	Formate--tetrahydrofolate ligase		Metabolic Enzyme
		MYH9	Myosin-9		Cytoskeletal Motor
		MYO6	Unconventional myosin-VI		Cytoskeletal Motor
		NDRG1	Protein NDRG1		Adaptor
		NF2	Neurofibromin 2		Membrane Binding Adaptor
		NHSL1	NHS like 1		Other/Unknown/Secreted
		NUMB	Protein numb homolog		Adaptor
		OAT	Ornithine aminotransferase		Metabolic Enzyme
		PAK2	Non-specific serine/threonine protein kinase		Kinase/Phosphatase
		PC	Pyruvate carboxylase		Metabolic Enzyme
		PCK2	Phosphoenolpyruvate carboxykinase (GTP)		Kinase/Phosphatase
		PDLIM5	PDZ and LIM domain 5		Actin Binding Adaptor
		PFN1	Profilin		Actin Dynamics Regulator
		PKM	Pyruvate kinase		Kinase/Phosphatase
		PKP2	Plakophilin 2		Adaptor
		PKP3	Plakophilin 3		Adaptor
		PKP4	Plakophilin 4		Adaptor
		PLCH1	Phosphoinositide phospholipase C		Adaptor
		PLEC	Plectin		Actin Binding Adaptor
		PLEKHA5	Pleckstrin homology domain containing A5		Membrane Binding Adaptor
		PLEKHA6	Pleckstrin homology domain containing A6		Other/Unknown/Secreted
		PLEKHN1	Pleckstrin homology domain containing N1		RNA/Ribosome/Translation
		PPL	Periplakin		Membrane Binding Adaptor
		PPP1R13B	Protein phosphatase 1 regulatory subunit 13B		DNA/Transcription
		PPP1R13L	Protein phosphatase 1 regulatory subunit 13 like		DNA/Transcription
		PPP1R18	Protein phosphatase 1 regulatory subunit 18
		PRDX1	Peroxiredoxin-1		Metabolic Enzyme
		PRDX3	Peroxiredoxin 3		Metabolic Enzyme
		PRPF38B	Pre-mRNA-splicing factor 38B		RNA/Ribosome/Translation
		PXN	Paxillin		Actin Binding Adaptor
		RACK1	Receptor for activated C kinase 1		Adaptor
		RBBP6	RB binding protein 6, ubiquitin ligase		Protein Degradation
		RIPK3	Protein kinase domain-containing protein		Kinase/Phosphatase
		RPL15	60S ribosomal protein L15		RNA/Ribosome/Translation
		RPL3	Ribosomal protein L3		RNA/Ribosome/Translation
		RPL6	60S ribosomal protein L6		RNA/Ribosome/Translation
		RPS27	40S ribosomal protein S27		RNA/Ribosome/Translation
		RPS8	40S ribosomal protein S8		RNA/Ribosome/Translation
		RSL1D1	Ribosomal protein L1		RNA/Ribosome/Translation
		RSRC2	Arginine and serine rich coiled-coil 2		RNA/Ribosome/Translation
		SCRIB	Scribble planar cell polarity protein		Adaptor
		SEPTIN7	Septin		Cytoskeleton
		SH3BP4	SH3 domain binding protein 4		Trafficking/Golgi/ER
		SH3PXD2B	SH3 and PX domains 2B		Adaptor
		SHROOM3	Shroom family member 3		Actin Binding Adaptor
		SIPA1L1	Signal induced proliferation associated 1 like 1		GTPase Regulation
		SIPA1L3	Signal induced proliferation associated 1 like 3		GTPase Regulation
		SNAP29	Synaptosome associated protein 29		Membrane Binding Adaptor
		SON	SON DNA and RNA binding protein		RNA/Ribosome/Translation
		SORBS2	Sorbin and SH3 domain containing 2		Adaptor
		SPATA2	Spermatogenesis associated 2		Other/Unknown/Secreted
		SPTAN1	Spectrin alpha, non-erythrocytic 1		Cytoskeleton
		SPTBN1	Spectrin beta chain		Cytoskeleton
		SQOR	Pyr_redox_2 domain-containing protein		Metabolic Enzyme
		SQSTM1	Sequestosome 1		Trafficking/Golgi/ER
		SREK1	Splicing regulatory glutamic acid and lysine rich protein 1		RNA/Ribosome/Translation
		SREK1IP1	SREK1 interacting protein 1		DNA/Transcription
		SRRM2	CTD domain-containing protein		RNA/Ribosome/Translation
		SRSF11	Serine and arginine rich splicing factor 11		RNA/Ribosome/Translation
		SRSF7	Serine and arginine rich splicing factor 7		RNA/Ribosome/Translation
		STAMBPL1	STAM binding protein like 1		Protein Degradation
		STC1	Stanniocalcin 1		Other/Unknown/Secreted
		STOM	Stomatin		Adaptor
		SYNCRIP	Synaptotagmin binding cytoplasmic RNA interacting protein		RNA/Ribosome/Translation
		SYNRG	Synergin gamma		Trafficking/Golgi/ER
		SYTL4	Synaptotagmin like 4		Other/Unknown/Secreted
		TAGLN2	Transgelin		Actin Binding Adaptor
		TCOF1	Treacle ribosome biosis factor 1		RNA/Ribosome/Translation
		TES	Testin		Adaptor
		TJP1	Tight junction protein ZO-1		Actin Binding Adaptor
		TJP2	Tight junction protein ZO-2		Actin Binding Adaptor
		TNK1	Tyrosine kinase non receptor 1		Kinase/Phosphatase
		TNKS1BP1	Tankyrase 1 binding protein 1		Adaptor
		TNRC6A	Trinucleotide repeat containing adaptor 6A		RNA/Ribosome/Translation
		TNRC6B	Trinucleotide repeat containing adaptor 6B		RNA/Ribosome/Translation
		TRA2B	RRM domain-containing protein		RNA/Ribosome/Translation
		TRIM25	Tripartite motif containing 25		Protein Degradation
		TTF2	Transcription termination factor 2		DNA/Transcription
		TXN	Thioredoxin		Metabolic Enzyme
		U2SURP	U2 snRNP associated SURP domain containing		RNA/Ribosome/Translation
		UACA	Uveal autoantigen with coiled-coil domains and ankyrin repeats		Other/Unknown/Secreted
		USP43	Ubiquitin specific peptidase 43		Protein Degradation
		VASP	Vasodilator-stimulated phosphoprotein		Actin Dynamics Regulator
		VCL	Vinculin		Actin Binding Adaptor
		VIM	Vimentin		Cytoskeleton
		WASL	WASP like actin nucleation promoting factor		Actin Dynamics Regulator
		ZYX	Zyxin		Adaptor
		RNPS1	RNA-binding protein with serine-rich domain 1	Nucleus	RNA/Ribosome/Translation
		SF3B4	Splicing factor 3b subunit 4	Nucleus	RNA/Ribosome/Translation
		TANC2	Tetratricopeptide repeat, ankyrin repeat and coiled-coil containing 2		Adaptor
		NKAP	NFKB activating protein	Cytoplasm	DNA/Transcription
		JAGN1	Jagunal homolog 1	ER/Golgi	Trafficking/Golgi/ER
		SURF4	Surfeit locus protein 4	ER/Golgi	Trafficking/Golgi/ER
		CTNNA2	Catenin alpha-2	Membrane	Actin Binding Adaptor
		DSG1	Desmoglein-1	Membrane	Adhesion Receptor
		DSP	Desmoplakin	Membrane	Adaptor
		FASN	Fatty acid synthase	Membrane	Metabolic Enzyme
		SCAMP1	Secretory carrier-associated membrane protein	Membrane	Trafficking/Golgi/ER
		ATP5MK	ATP synthase membrane subunit DAPIT	Mitochondrion	Transporter/Channel
		ETFB	Electron transfer flavoprotein subunit beta	Mitochondrion	Transporter/Channel
		HSD17B10	Hydroxysteroid 17-beta dehydrogenase 10	Mitochondrion	Metabolic Enzyme
		H1-2	H1.2 linker histone, cluster member	Nucleus	DNA/Transcription
		H1-4	H15 domain-containing protein	Nucleus	DNA/Transcription
		H1-5	H15 domain-containing protein	Nucleus	DNA/Transcription
		LOC488269	H15 domain-containing protein	Nucleus	DNA/Transcription
		LRPPRC	Leucine rich pentatricopeptide repeat containing	Nucleus	RNA/Ribosome/Translation
		PRPF40A	Pre-mRNA processing factor 40 homolog A	Nucleus	RNA/Ribosome/Translation
		SF3A2	Splicing factor 3a subunit 2	Nucleus	RNA/Ribosome/Translation
		SRSF2	Serine/arginine-rich splicing factor 2	Nucleus	RNA/Ribosome/Translation
		TOP1	DNA topoisomerase I	Nucleus	DNA/Transcription
		AKAP12	A-kinase anchoring protein 12		Adaptor
		CHORDC1	Cysteine and histidine rich domain containing 1		Chaperone/Protein Folding
		COBLL1	Cordon-bleu WH2 repeat protein like 1		Actin Dynamics Regulator
		EHBP1	EH domain binding protein 1		Adaptor
		GOLGA4	Golgin A4		Trafficking/Golgi/ER
		LAMC2	Laminin subunit gamma 2		Other/Unknown/Secreted
		LOC119865448	Arginine and serine rich coiled-coil 1		RNA/Ribosome/Translation
		LUC7L2	LUC7-like 2 (S. cerevisiae)		RNA/Ribosome/Translation
		MINK1	Misshapen like kinase 1		Kinase/Phosphatase
		NHS	NHS actin remodeling regulator		Other/Unknown/Secreted
		PCBP1	K Homology domain-containing protein		RNA/Ribosome/Translation
		PDHB	Pyruvate dehydrogenase E1 component subunit beta		Metabolic Enzyme
		PICALM	Phosphatidylinositol binding clathrin assembly protein		Trafficking/Golgi/ER
		RAB11FIP1	RAB11 family interacting protein 1		Trafficking/Golgi/ER
		RP9	RP9 pre-mRNA splicing factor		RNA/Ribosome/Translation
		SCYL2	SCY1 like pseudokinase 2		Trafficking/Golgi/ER
		SRSF10	Serine and arginine rich splicing factor 10		RNA/Ribosome/Translation
		SRSF4	Serine and arginine rich splicing factor 4		RNA/Ribosome/Translation
		THRAP3	Thyroid hormone receptor associated protein 3		DNA/Transcription
		TUFM	Elongation factor Tu		RNA/Ribosome/Translation
		USP6NL	USP6 N-terminal like		GTPase Regulation

## Sheet: Ecad-Turbo
		Ecad-Turbo
		Gene	Protein Description	Subcellular Location	Functional Category
		ADIRF	Adipogenesis regulatory factor	Cytoplasm	RNA/Ribosome/Translation
		LOC478670	LIM domain containing preferred translocation partner in lipoma	Cytoplasm	Adaptor
		PTPN14	Tyrosine-protein phosphatase non-receptor type	Cytoplasm	Other/Unknown/Secreted
		SEPTIN9	Septin 9	Cytoskeleton	Cytoskeleton
		CAV1	Caveolin-1	ER/Golgi	Membrane Binding Adaptor
		GOLGA5	Golgin subfamily A member 5	ER/Golgi	Trafficking/Golgi/ER
		RAB11FIP1	RAB11 family interacting protein 1	ER/Golgi	Trafficking/Golgi/ER
		RNF121	Ring finger protein 121	ER/Golgi	Trafficking/Golgi/ER
		WASHC2C	CAP-ZIP_m domain-containing protein	ER/Golgi	Trafficking/Golgi/ER
		BMPR2	Receptor protein serine/threonine kinase	Membrane	Receptor
		CDH1	Cadherin-1	Membrane	Adhesion Receptor
		CLMN	Calmin	Membrane	Actin Binding Adaptor
		COL17A1	Collagen alpha-1(XVII) chain	Membrane	Adhesion Receptor
		CTNNA1	Catenin alpha 1	Membrane	Actin Binding Adaptor
		CTNNB1	Catenin beta-1	Membrane	Adaptor
		CTNND1	Catenin delta 1	Membrane	Adaptor
		CTNND2	Catenin delta 2	Membrane	Adaptor
		CXADR	CXADR Ig-like cell adhesion molecule	Membrane	Adhesion Receptor
		DSC3	Desmocollin 3	Membrane	Adhesion Receptor
		DSG2	Desmoglein 2	Membrane	Adhesion Receptor
		EFNB1	Ephrin RBD domain-containing protein	Membrane	Kinase/Phosphatase
		EGFR	Receptor protein-tyrosine kinase	Membrane	Kinase/Phosphatase
		ERBB2	Receptor protein-tyrosine kinase	Membrane	Kinase/Phosphatase
		FLOT2	Flotillin	Membrane	Adaptor
		KIDINS220	Kinase D interacting substrate 220	Membrane	Other/Unknown/Secreted
		LSR	Lipolysis stimulated lipoprotein receptor	Membrane	Receptor
		MARVELD2	MARVEL domain containing 2	Membrane	Other/Unknown/Secreted
		NECTIN2	Nectin cell adhesion molecule 2	Membrane	Adhesion Receptor
		PCDH1	Protocadherin 1	Membrane	Adhesion Receptor
		SLC12A6	Solute carrier family 12 member 6	Membrane	Transporter/Channel
		SLC12A7	Solute carrier family 12 member 7	Membrane	Transporter/Channel
		SLC30A6	Solute carrier family 30 member 6	Membrane	Transporter/Channel
		SLC4A7	Anion exchange protein	Membrane	Transporter/Channel
		SPAG9	Sperm associated antigen 9	Membrane	Adaptor
		TENM4	Teneurin transmembrane protein 4	Membrane	Receptor
		TNS4	Tensin 4	Membrane	Actin Dynamics Regulator
		TRPV4	Transient receptor potential cation channel subfamily V member 4	Membrane	Transporter/Channel
		USO1	USO1 vesicle transport factor	Membrane	Trafficking/Golgi/ER
		ZDHHC5	Palmitoyltransferase ZDHHC5	Membrane	Metabolic Enzyme
		EFHD1	EF-hand domain family member D1	Mitochondrion	Other/Unknown/Secreted
		UBB	Ubiquitin B	Mitochondrion	RNA/Ribosome/Translation
		EMD	LEM domain-containing protein	Nucleus	Actin Binding Adaptor
		HNRNPAB	Heterogeneous nuclear ribonucleoprotein A/B	Nucleus	RNA/Ribosome/Translation
		RPL23	60S ribosomal protein L23	Ribosome	RNA/Ribosome/Translation
		ABI1	Abl Interactor 1		Adaptor
		ABLIM1	Actin binding LIM protein 1		Actin Binding Adaptor
		ABLIM2	Actin binding LIM protein family member 2		Actin Binding Adaptor
		ABLIM3	Actin binding LIM protein family member 3		Actin Binding Adaptor
		ABR	Active breakpoint cluster region-related protein		GTPase Regulation
		AFDN	Afadin		Adaptor
		AGFG1	ArfGAP with FG repeats 1		Other/Unknown/Secreted
		AHCYL1	Adenosylhomocysteinase like 1		Metabolic Enzyme
		AHNAK	AHNAK nucleoprotein		Adaptor
		AKAP12	A-kinase anchoring protein 12		Adaptor
		ANK3	Ankyrin 3		Adaptor
		ANLN	Anillin actin binding protein		Actin Binding Adaptor
		ARFGAP2	ADP ribosylation factor GTPase activating protein 2		GTPase Regulation
		ARHGAP21	Rho GTPase activating protein 21		GTPase Regulation
		ARHGAP29	Rho GTPase activating protein 29		GTPase Regulation
		ARHGAP31	Rho GTPase activating protein 31		GTPase Regulation
		ARHGAP32	Rho GTPase activating protein 32		GTPase Regulation
		ARHGAP39	Rho GTPase activating protein 39		GTPase Regulation
		ARL15	ADP ribosylation factor like GTPase 15		Other/Unknown/Secreted
		ARVCF	ARVCF delta catenin family member		Adaptor
		AURKA	Aurora kinase		Kinase/Phosphatase
		BAIAP2L1	BAR/IMD domain containing adaptor protein 2 like 1		Actin Dynamics Regulator
		BCAS1	Brain enriched myelin associated protein 1		Other/Unknown/Secreted
		C4H1orf198	DUF4706 domain-containing protein		Other/Unknown/Secreted
		CARMIL1	Capping protein regulator and myosin 1 linker 1		Actin Dynamics Regulator
		CC2D1A	Coiled-coil and C2 domain containing 1A		DNA/Transcription
		CCDC102A	Coiled-coil domain containing 102A		Other/Unknown/Secreted
		CCDC88C	Coiled-coil domain containing 88C		Adaptor
		CCSER1	Coiled-coil serine rich protein 1		Other/Unknown/Secreted
		CD2AP	CD2 associated protein		Actin Binding Adaptor
		CDC42EP1	CDC42 effector protein 1		Actin Dynamics Regulator
		CLINT1	Clathrin interactor 1		Trafficking/Golgi/ER
		COBLL1	Cordon-bleu WH2 repeat protein like 1		Actin Dynamics Regulator
		COG1	Conserved oligomeric Golgi complex subunit 1		Trafficking/Golgi/ER
		CORO1C	Coronin		Actin Binding Adaptor
		CRYBG1	Crystallin beta-gamma domain containing 1		Other/Unknown/Secreted
		CSNK1A1	Casein kinase 1 alpha 1		Kinase/Phosphatase
		CTTN	Cortactin		Actin Dynamics Regulator
		DBN1	Drebrin 1		Actin Binding Adaptor
		DBNL	Drebrin like		Actin Dynamics Regulator
		DDX3X	RNA helicase		RNA/Ribosome/Translation
		DENND4C	DENN domain containing 4C		GTPase Regulation
		DLG1	Discs large MAGUK scaffold protein 1		Adaptor
		DOK1	Docking protein 1		Adaptor
		EDC3	Enhancer of mRNA-decapping protein 3		RNA/Ribosome/Translation
		EFR3A	EFR3 homolog A		Other/Unknown/Secreted
		EHBP1	EH domain binding protein 1		Trafficking/Golgi/ER
		EHBP1L1	EH domain binding protein 1 like 1		Trafficking/Golgi/ER
		EHD1	EH domain containing 1		Trafficking/Golgi/ER
		EIF2B1	Translation initiation factor eIF-2B subunit alpha		RNA/Ribosome/Translation
		EIF3H	Eukaryotic translation initiation factor 3 subunit H		RNA/Ribosome/Translation
		EIF4B	RRM domain-containing protein		RNA/Ribosome/Translation
		EIF4G2	Eukaryotic translation initiation factor 4 gamma 2		RNA/Ribosome/Translation
		EIF5	Eukaryotic translation initiation factor 5		RNA/Ribosome/Translation
		EPB41	Protein 4.1		Membrane Binding Adaptor
		EPB41L1	Erythrocyte membrane protein band 4.1 like 1		Actin Binding Adaptor
		EPB41L2	Erythrocyte membrane protein band 4.1 like 2		Actin Binding Adaptor
		EPB41L5	Band 4.1-like protein 5		Other/Unknown/Secreted
		EPS15	Epidermal growth factor receptor pathway substrate 15		Trafficking/Golgi/ER
		EPS15L1	Epidermal growth factor receptor pathway substrate 15 like 1		Trafficking/Golgi/ER
		EPS8	Epidermal growth factor receptor pathway substrate 8		Actin Binding Adaptor
		ERBIN	Erbb2 interacting protein		Adaptor
		EXO5	Exonuclease 5		DNA/Transcription
		EXOC4	Exocyst complex component Sec8		Trafficking/Golgi/ER
		EZR	Ezrin		Membrane Binding Adaptor
		FAM110B	Family with sequence similarity 110 member B		Other/Unknown/Secreted
		FAM83B	Family with sequence similarity 83 member B		Adaptor
		FAM83F	Family with sequence similarity 83 member F		Other/Unknown/Secreted
		FAM83H	FAM83H protein		Cytoskeleton
		FGD6	FYVE, RhoGEF and PH domain containing 6		Adaptor
		FNBP1L	Formin-binding protein 1-like		Membrane Binding Adaptor
		FRMD4B	FERM domain containing 4B		Adaptor
		GAK	Cyclin G associated kinase		Kinase/Phosphatase
		GEN1	GEN1 Holliday junction 5' flap endonuclease		DNA/Transcription
		GFP	Green fluorescent protein
		GOLGA2	GOLGA2L5 domain-containing protein		Trafficking/Golgi/ER
		GOLGA3	Golgin A3		Trafficking/Golgi/ER
		GOLGA4	Golgin A4		Trafficking/Golgi/ER
		GSPT1	G1 to S phase transition 1		RNA/Ribosome/Translation
		HADH	Hydroxyacyl-CoA dehydrogenase		Metabolic Enzyme
		IGBP1	Immunoglobulin binding protein 1		Kinase/Phosphatase
		JCAD	Junctional cadherin 5 associated		Other/Unknown/Secreted
		JPT2	Jupiter microtubule associated homolog 2		Other/Unknown/Secreted
		JUP	Junction plakoglobin		Adaptor
		KANK1	KN motif and ankyrin repeat domains 1		Actin Dynamics Regulator
		KANK2	KN motif and ankyrin repeat domains 2		Adaptor
		KIAA1217	KIAA1217		Other/Unknown/Secreted
		KIAA1522	KIAA1522		Actin Dynamics Regulator
		KIAA1671	KIAA1671		Other/Unknown/Secreted
		KIF26B	Kinesin family member 26B		Kinase/Phosphatase
		LAD1	Ladinin 1		Adaptor
		LASP1	LIM and SH3 domain protein 1		Actin Binding Adaptor
		LIMA1	LIM domain and actin binding 1		Actin Binding Adaptor
		LIMD1	LIM domain-containing protein 1		Adaptor
		LMO7	LIM domain 7		Adaptor
		LRIG3	Leucine rich repeats and immunoglobulin like domains 3		Other/Unknown/Secreted
		LUZP1	Leucine zipper protein 1		Other/Unknown/Secreted
		MACC1	MET transcriptional regulator MACC1		DNA/Transcription
		MAGI3	Membrane-associated guanylate kinase		Adaptor
		MAP4K4	Mitogen-activated protein kinase kinase kinase kinase 4		Kinase/Phosphatase
		MARK2	Non-specific serine/threonine protein kinase		Kinase/Phosphatase
		MICAL3	F-actin monooxygenase		Actin Dynamics Regulator
		MINK1	Misshapen like kinase 1		Kinase/Phosphatase
		MISP	Mitotic spindle positioning		Actin Binding Adaptor
		MYO1E	Myosin IE		Cytoskeletal Motor
		MYO6	Unconventional myosin-VI		Cytoskeletal Motor
		NDRG1	Protein NDRG1		Adaptor
		NF2	Neurofibromin 2		Membrane Binding Adaptor
		NHS	NHS actin remodeling regulator		Other/Unknown/Secreted
		NHSL1	NHS like 1		Other/Unknown/Secreted
		NIBAN2	Niban apoptosis regulator 2		Other/Unknown/Secreted
		NUMB	Protein numb homolog		Adaptor
		PARD3	Par-3 family cell polarity regulator		Adaptor
		PARD3B	Par-3 family cell polarity regulator beta		Adaptor
		PATJ	InaD-like protein		Trafficking/Golgi/ER
		PDAP1	PDGFA associated protein 1		Other/Unknown/Secreted
		PDLIM1	PDZ and LIM domain 1		Actin Binding Adaptor
		PDLIM5	PDZ and LIM domain 5		Actin Binding Adaptor
		PDXDC1	Pyridoxal dependent decarboxylase domain containing 1		Metabolic Enzyme
		PEAK1	Protein kinase domain-containing protein		Kinase/Phosphatase
		PHACTR4	Phosphatase and actin regulator 4		Actin Binding Adaptor
		PHLDB2	Pleckstrin homology like domain family B member 2		Membrane Binding Adaptor
		PICALM	Phosphatidylinositol binding clathrin assembly protein		Trafficking/Golgi/ER
		PKN1	Protein kinase C		Kinase/Phosphatase
		PKP2	Plakophilin 2		Adaptor
		PKP3	Plakophilin 3		Adaptor
		PKP4	Plakophilin 4		Adaptor
		PLCH1	Phosphoinositide phospholipase C		Adaptor
		PLEKHA4	Pleckstrin homology domain containing A4		Adaptor
		PLEKHA5	Pleckstrin homology domain containing A5		Membrane Binding Adaptor
		PLEKHA6	Pleckstrin homology domain containing A6		Other/Unknown/Secreted
		PLEKHA7	Pleckstrin homology domain containing A7		MT Binding
		PLEKHN1	Pleckstrin homology domain containing N1		RNA/Ribosome/Translation
		PPFIBP1	PPFIA binding protein 1		Adaptor
		PPL	Periplakin		Membrane Binding Adaptor
		PPP1R13B	Protein phosphatase 1 regulatory subunit 13B		DNA/Transcription
		PPP1R13L	Protein phosphatase 1 regulatory subunit 13 like		DNA/Transcription
		PPP1R18	Protein phosphatase 1 regulatory subunit 18		Kinase/Phosphatase
		PPP1R9A	Protein phosphatase 1 regulatory subunit 9A		Actin Binding Adaptor
		PRAG1	Protein kinase domain-containing protein		Adaptor
		PXN	Paxillin		Actin Binding Adaptor
		RABGAP1L	RAB GTPase activating protein 1 like		GTPase Regulation
		RDX	Radixin		Actin Binding Adaptor
		RIPK3	Protein kinase domain-containing protein		Kinase/Phosphatase
		RRM2	Ribonucleotide reductase regulatory subunit M2		DNA/Transcription
		SCEL	Sciellin		Other/Unknown/Secreted
		SCFD1	Sec1 family domain containing 1		Trafficking/Golgi/ER
		SCRIB	Scribble planar cell polarity protein		Adaptor
		SCYL2	SCY1 like pseudokinase 2		Trafficking/Golgi/ER
		SEPTIN7	Septin		Cytoskeleton
		SH3BP4	SH3 domain binding protein 4		Trafficking/Golgi/ER
		SH3PXD2B	SH3 and PX domains 2B		Adaptor
		SHROOM2	ASD2 domain-containing protein		Actin Binding Adaptor
		SHROOM3	Shroom family member 3		Actin Binding Adaptor
		SHROOM4	Shroom family member 4		Actin Binding Adaptor
		SHTN1	Shootin-1		Actin Binding Adaptor
		SIPA1L1	Signal induced proliferation associated 1 like 1		GTPase Regulation
		SIPA1L3	Signal induced proliferation associated 1 like 3		GTPase Regulation
		SLC9A3R1	Na(+)/H(+) exchange regulatory cofactor NHE-RF		Actin Binding Adaptor
		SLK	Non-specific serine/threonine protein kinase		Kinase/Phosphatase
		SNAP23	Synaptosome associated protein 23		Trafficking/Golgi/ER
		SNAP29	Synaptosome associated protein 29		Membrane Binding Adaptor
		SORBS2	Sorbin and SH3 domain containing 2		Adaptor
		SPATA2	Spermatogenesis associated 2		Other/Unknown/Secreted
		SPTBN1	Spectrin beta chain		Cytoskeleton
		SQSTM1	Sequestosome 1		Trafficking/Golgi/ER
		STAMBPL1	STAM binding protein like 1		Protein Degradation
		STOM	Stomatin		Adaptor
		SYAP1	Synapse associated protein 1		Adaptor
		SYNRG	Synergin gamma		Trafficking/Golgi/ER
		SYTL4	Synaptotagmin like 4		Other/Unknown/Secreted
		TAGLN2	Transgelin		Actin Binding Adaptor
		TANC2	Tetratricopeptide repeat, ankyrin repeat and coiled-coil containing 2		Adaptor
		TCHP	Trichoplein keratin filament-binding protein		Adaptor
		TES	Testin		Adaptor
		TJP1	Tight junction protein ZO-1		Actin Binding Adaptor
		TJP2	Tight junction protein ZO-2		Actin Binding Adaptor
		TMF1	TATA element modulatory factor 1		Trafficking/Golgi/ER
		TNK1	Tyrosine kinase non receptor 1		Kinase/Phosphatase
		TNRC6A	Trinucleotide repeat containing adaptor 6A		RNA/Ribosome/Translation
		TNRC6B	Trinucleotide repeat containing adaptor 6B		RNA/Ribosome/Translation
		TP53BP2	Tumor protein p53 binding protein 2		Adaptor
		TRIM25	Tripartite motif containing 25		Protein Degradation
		TRIP11	Thyroid hormone receptor interactor 11		Trafficking/Golgi/ER
		TRIP6	Thyroid hormone receptor interactor 6		Adaptor
		TTF2	Transcription termination factor 2		DNA/Transcription
		UACA	Uveal autoantigen with coiled-coil domains and ankyrin repeats		Other/Unknown/Secreted
		USP31	Ubiquitin specific peptidase 31		Metabolic Enzyme
		USP43	Ubiquitin specific peptidase 43		Protein Degradation
		USP53	Ubiquitin specific peptidase 53		Adaptor
		USP54	Ubiquitin specific peptidase 54		Other/Unknown/Secreted
		USP6NL	USP6 N-terminal like		GTPase Regulation
		UTRN	Utrophin		Actin Binding Adaptor
		WASL	WASP like actin nucleation promoting factor		Actin Dynamics Regulator
		XAB2	XPA binding protein 2		RNA/Ribosome/Translation
		YAP1	Yes1 associated transcriptional regulator		DNA/Transcription
		ZYX	Zyxin		Adaptor
		ALDH4A1	Multifunctional fusion protein	Cytoplasm	Metabolic Enzyme
		AP3B1	AP-3 complex subunit beta	Cytoplasm	Trafficking/Golgi/ER
		COPA	Coatomer subunit alpha	Cytoplasm	Trafficking/Golgi/ER
		LGALS3	Galectin-3	Cytoplasm	Other/Unknown/Secreted
		TUBA1C	Tubulin alpha chain	Cytoskeleton	Cytoskeleton
		TUBB4A	Tubulin beta chain	Cytoskeleton	Cytoskeleton
		ARFA1B	ADP-ribosylation factor	ER/Golgi	Trafficking/Golgi/ER
		RRBP1	Ribosome-binding protein 1	ER/Golgi	Trafficking/Golgi/ER
		ATP5F1A	ATP synthase subunit alpha	Membrane	Transporter/Channel
		RACGAP1	Rac GTPase activating protein 1	Membrane	GTPase Regulation
		ACAA2	Acetyl-CoA acyltransferase 2	Mitochondrion	Metabolic Enzyme
		ACADM	Medium-chain specific acyl-CoA dehydrogenase, mitochondrial	Mitochondrion	Metabolic Enzyme
		ACAT1	Acetyl-CoA acetyltransferase 1	Mitochondrion	Metabolic Enzyme
		ACO2	Aconitate hydratase	Mitochondrion	Metabolic Enzyme
		ACOT13	Acyl-CoA thioesterase 13	Mitochondrion	Metabolic Enzyme
		ACSF2	Acyl-CoA synthetase family member 2	Mitochondrion	Metabolic Enzyme
		ACSS1	Acetyl-coenzyme A synthetase	Mitochondrion	Metabolic Enzyme
		ADA2	Haloacid dehalogenase like hydrolase domain containing 5	Mitochondrion	Metabolic Enzyme
		ALDH18A1	Delta-1-pyrroline-5-carboxylate synthase	Mitochondrion	Kinase/Phosphatase
		ALDH6A1	Aldehyde dehydrogenase 6 family member A1	Mitochondrion	Metabolic Enzyme
		ARGLU1	Arginine and glutamate rich 1	Mitochondrion	Adaptor
		BCAT2	Branched-chain-amino-acid aminotransferase	Mitochondrion	Metabolic Enzyme
		CLPX	Caseinolytic mitochondrial matrix peptidase chaperone subunit X	Mitochondrion	Metabolic Enzyme
		ETFA	Electron transfer flavoprotein subunit alpha	Mitochondrion	Transporter/Channel
		ETFB	Electron transfer flavoprotein subunit beta	Mitochondrion	Transporter/Channel
		GATD3	Glutamine amidotransferase class 1 domain containing 3	Mitochondrion	Metabolic Enzyme
		HADHB	Hydroxyacyl-CoA dehydrogenase trifunctional multienzyme complex subunit beta	Mitochondrion	Metabolic Enzyme
		HSD17B10	Hydroxysteroid 17-beta dehydrogenase 10	Mitochondrion	Metabolic Enzyme
		IDH3A	Isocitrate dehydrogenase [NAD] subunit, mitochondrial	Mitochondrion	Metabolic Enzyme
		IDH3G	Isocitrate dehydrogenase [NAD] subunit	Mitochondrion	Metabolic Enzyme
		LONP1	Lon protease homolog	Mitochondrion	Metabolic Enzyme
		MMUT	Methylmalonyl-CoA mutase, mitochondrial	Mitochondrion	Metabolic Enzyme
		NDUFS1	NADH-ubiquinone oxidoreductase core subunit S1	Mitochondrion	Metabolic Enzyme
		PCCB	Propionyl-CoA carboxylase subunit beta	Mitochondrion	Metabolic Enzyme
		PDHA1	Pyruvate dehydrogenase E1 component subunit alpha	Mitochondrion	Metabolic Enzyme
		SDHA	Succinate dehydrogenase [ubiquinone] flavoprotein subunit	Mitochondrion	Metabolic Enzyme
		SHMT2	Serine hydroxymethyltransferase	Mitochondrion	Metabolic Enzyme
		SUCLG2	Succinate--CoA ligase [GDP-forming] subunit beta	Mitochondrion	Metabolic Enzyme
		ARL6IP4	ADP-ribosylation factor-like protein 6-interacting protein 4	Nucleus	Trafficking/Golgi/ER
		C1H19orf33	Immortalization up-regulated protein	Nucleus	Other/Unknown/Secreted
		H1-0	H1.0 linker histone	Nucleus	DNA/Transcription
		H1-2	H1.2 linker histone, cluster member	Nucleus	DNA/Transcription
		H1-3	H15 domain-containing protein	Nucleus	DNA/Transcription
		H1-4	H15 domain-containing protein	Nucleus	DNA/Transcription
		H1-5	H15 domain-containing protein	Nucleus	DNA/Transcription
		H2BU1	Histone H2B	Nucleus	DNA/Transcription
		H4C9	Histone H4	Nucleus	DNA/Transcription
		HMGB1	High mobility group protein B1	Nucleus	DNA/Transcription
		LRPPRC	Leucine rich pentatricopeptide repeat containing	Nucleus	RNA/Ribosome/Translation
		NKAP	NFKB activating protein	Nucleus	DNA/Transcription
		PPIG	Peptidylprolyl isomerase G	Nucleus	Trafficking/Golgi/ER
		PRPF38A	Pre-mRNA-splicing factor 38A	Nucleus	RNA/Ribosome/Translation
		PRPF40A	Pre-mRNA processing factor 40 homolog A	Nucleus	RNA/Ribosome/Translation
		PRPF4B	Serine/threonine-protein kinase PRP4 homolog	Nucleus	Kinase/Phosphatase
		RAN	GTP-binding nuclear protein Ran	Nucleus	Trafficking/Golgi/ER
		RBM39	RNA binding motif protein 39	Nucleus	RNA/Ribosome/Translation
		RNPS1	RNA-binding protein with serine-rich domain 1	Nucleus	RNA/Ribosome/Translation
		SF3A2	Splicing factor 3a subunit 2	Nucleus	DNA/Transcription
		SF3B4	Splicing factor 3b subunit 4	Nucleus	DNA/Transcription
		SNRNP27	U4/U6.U5 small nuclear ribonucleoprotein 27 kDa protein	Nucleus	DNA/Transcription
		SON	SON DNA and RNA binding protein	Nucleus	RNA/Ribosome/Translation
		SREK1	Splicing regulatory glutamic acid and lysine rich protein 1	Nucleus	RNA/Ribosome/Translation
		SRRM1	Serine and arginine repetitive matrix 1	Nucleus	RNA/Ribosome/Translation
		SRSF1	Serine/arginine-rich splicing factor 1	Nucleus	RNA/Ribosome/Translation
		SRSF11	Serine and arginine rich splicing factor 11	Nucleus	RNA/Ribosome/Translation
		SRSF2	Serine/arginine-rich splicing factor 2	Nucleus	RNA/Ribosome/Translation
		SRSF3	Serine and arginine rich splicing factor 3	Nucleus	RNA/Ribosome/Translation
		SRSF4	Serine and arginine rich splicing factor 4	Nucleus	RNA/Ribosome/Translation
		SRSF5	Serine and arginine rich splicing factor 5	Nucleus	RNA/Ribosome/Translation
		SRSF6	Serine and arginine rich splicing factor 6	Nucleus	RNA/Ribosome/Translation
		SRSF7	Serine and arginine rich splicing factor 7	Nucleus	RNA/Ribosome/Translation
		SUB1	Activated RNA polymerase II transcriptional coactivator p15	Nucleus	DNA/Transcription
		SYNCRIP	Synaptotagmin binding cytoplasmic RNA interacting protein	Nucleus	RNA/Ribosome/Translation
		TOP1	DNA topoisomerase I	Nucleus	DNA/Transcription
		TRA2A	Transformer 2 alpha homolog	Nucleus	RNA/Ribosome/Translation
		ZCCHC17	CCHC-type domain-containing protein	Nucleus	RNA/Ribosome/Translation
		ZRANB2	Zinc finger Ran-binding domain-containing protein 2	Nucleus	RNA/Ribosome/Translation
		ELOA	60S ribosomal protein L11	Ribosome	RNA/Ribosome/Translation
		LOC119865448	Arginine and serine rich coiled-coil 1	Ribosome	RNA/Ribosome/Translation
		LUC7L	LUC7 like	Ribosome	RNA/Ribosome/Translation
		LUC7L2	LUC7-like 2 (S. cerevisiae)	Ribosome	RNA/Ribosome/Translation
		LUC7L3	LUC7 like 3 pre-mRNA splicing factor	Ribosome	RNA/Ribosome/Translation
		RPL22	Ribosomal protein L22	Ribosome	RNA/Ribosome/Translation
		RPS27L	40S ribosomal protein S27	Ribosome	RNA/Ribosome/Translation
		RSRC2	Arginine and serine rich coiled-coil 2	Ribosome	RNA/Ribosome/Translation
		TRA2B	RRM domain-containing protein	Ribosome	RNA/Ribosome/Translation
		ACACA	Acetyl-CoA carboxylase 1		Metabolic Enzyme
		ACACB	Acetyl-CoA carboxylase		Metabolic Enzyme
		ACADVL	Acyl-CoA dehydrogenase very long chain		Metabolic Enzyme
		ACOT7	Acyl-CoA thioesterase 7		Metabolic Enzyme
		ANXA1	Annexin		Membrane Binding Adaptor
		AP3D1	Adaptor related protein complex 3 subunit delta 1		Trafficking/Golgi/ER
		BCLAF1	BCL2 associated transcription factor 1		DNA/Transcription
		CNP	2',3'-cyclic-nucleotide 3'-phosphodiesterase		Metabolic Enzyme
		DDX46	RNA helicase		RNA/Ribosome/Translation
		DSP	Desmoplakin		Adaptor
		ECHS1	Enoyl-CoA hydratase, short chain 1		Metabolic Enzyme
		EIF2S3	Protein-synthesizing GTPase		RNA/Ribosome/Translation
		EIF5B	Eukaryotic translation initiation factor 5B		RNA/Ribosome/Translation
		FAM133B	FAM133		RNA/Ribosome/Translation
		FN1	Fibronectin		Other/Unknown/Secreted
		GLUD1	Glutamate dehydrogenase (NAD(P)(+))		Metabolic Enzyme
		HADHA	Enoyl-CoA hydratase		Metabolic Enzyme
		HSP90AA1	Heat shock protein 90 alpha family class A member 1		Metabolic Enzyme
		HSP90AB1	HATPase_c domain-containing protein		Chaperone/Protein Folding
		HSPA9	Stress-70 protein		Chaperone/Protein Folding
		HSPD1	60 kDa heat shock protein, mitochondrial		Chaperone/Protein Folding
		HSPG2	Heparan sulfate proteoglycan 2		Other/Unknown/Secreted
		IDH2	Isocitrate dehydrogenase [NADP]		Metabolic Enzyme
		KIF23	Kinesin-like protein		MT Binding
		LAMA3	Laminin subunit alpha 3		Other/Unknown/Secreted
		LAMB3	Laminin subunit beta 3		Adaptor
		LAMC2	Laminin subunit gamma 2		Other/Unknown/Secreted
		MCCC1	Methylcrotonyl-CoA carboxylase subunit 1		Metabolic Enzyme
		MTHFD1L	Formate--tetrahydrofolate ligase		Metabolic Enzyme
		OAT	Ornithine aminotransferase		Metabolic Enzyme
		PCK2	Phosphoenolpyruvate carboxykinase (GTP)		Kinase/Phosphatase
		PDHB	Pyruvate dehydrogenase E1 component subunit beta		Metabolic Enzyme
		PFN1	Profilin		Actin Dynamics Regulator
		PLEC	Plectin		Actin Binding Adaptor
		PNISR	PNN interacting serine and arginine rich protein		Other/Unknown/Secreted
		PRPF38B	Pre-mRNA-splicing factor 38B		RNA/Ribosome/Translation
		RACK1	Receptor for activated C kinase 1		Adaptor
		RBBP6	RB binding protein 6, ubiquitin ligase		Protein Degradation
		RP9	RP9 pre-mRNA splicing factor		RNA/Ribosome/Translation
		RPL5	Ribosomal_L18_c domain-containing protein		RNA/Ribosome/Translation
		SQOR	Pyr_redox_2 domain-containing protein		Metabolic Enzyme
		SREK1IP1	SREK1 interacting protein 1		DNA/Transcription
		SRRM2	CTD domain-containing protein		RNA/Ribosome/Translation
		SRSF10	Serine and arginine rich splicing factor 10		RNA/Ribosome/Translation
		SRSF12	Serine and arginine rich splicing factor 12		RNA/Ribosome/Translation
		STC1	Stanniocalcin 1		Other/Unknown/Secreted
		TCOF1	Treacle ribosome biosis factor 1		RNA/Ribosome/Translation
		THBS1	Thrombospondin 1		Adaptor
		THRAP3	Thyroid hormone receptor associated protein 3		DNA/Transcription
		TUFM	Elongation factor Tu		RNA/Ribosome/Translation
		U2SURP	U2 snRNP associated SURP domain containing		RNA/Ribosome/Translation
		SEC22b	Vesicle-trafficking protein SEC22b	ER/Golgi	Trafficking/Golgi/ER
		LOC483905	Peptidyl-prolyl cis-trans isomerase	Membrane	Transporter/Channel
		LOC488269	H15 domain-containing protein	Nucleus	DNA/Transcription
		ARCN1	Coatomer subunit delta	Cytoplasm	Trafficking/Golgi/ER
		CSTB	Cystatin B	Cytoplasm	Other/Unknown/Secreted
		DARS1	Aspartate--tRNA ligase	Cytoplasm	RNA/Ribosome/Translation
		DST	Dystonin	Cytoplasm	Actin Binding Adaptor
		EML4	EMAP like 4	Cytoplasm	Adaptor
		FASN	Fatty acid synthase	Cytoplasm	Metabolic Enzyme
		HSPA4	Heat shock 70 kDa protein 4	Cytoplasm	Chaperone/Protein Folding
		LDHB	L-lactate dehydrogenase	Cytoplasm	Metabolic Enzyme
		LOC490690	L-lactate dehydrogenase	Cytoplasm	Metabolic Enzyme
		CANX	Calnexin	ER/Golgi	Chaperone/Protein Folding
		HSPA5	78 kDa glucose-regulated protein	ER/Golgi	Trafficking/Golgi/ER
		JAGN1	Jagunal homolog 1	ER/Golgi	Trafficking/Golgi/ER
		LBR	Delta(14)-sterol reductase LBR	ER/Golgi	Metabolic Enzyme
		RAB10	Ras-related protein Rab-10	ER/Golgi	GTPase Regulation
		RPN2	Dolichyl-diphosphooligosaccharide--protein glycosyltransferase subunit 2	ER/Golgi	Metabolic Enzyme
		SCAMP1	Secretory carrier-associated membrane protein	ER/Golgi	Trafficking/Golgi/ER
		SRPRA	Signal recognition particle receptor subunit alpha	ER/Golgi	Trafficking/Golgi/ER
		SSR4	Translocon-associated protein subunit delta	ER/Golgi	Trafficking/Golgi/ER
		STIM1	Stromal interaction molecule 1	ER/Golgi	Trafficking/Golgi/ER
		SURF4	Surfeit locus protein 4	ER/Golgi	Trafficking/Golgi/ER
		VAPA	VAMP associated protein A	ER/Golgi	Trafficking/Golgi/ER
		ATP1A1	Sodium/potassium-transporting ATPase subunit alpha	Membrane	Transporter/Channel
		CTNNA2	Catenin alpha-2	Membrane	Actin Binding Adaptor
		DSG1	Desmoglein-1	Membrane	Adhesion Receptor
		PNN	Pinin	Membrane	RNA/Ribosome/Translation
		RAB8A	Ras-related protein Rab-8A	Membrane	Actin Binding Adaptor
		RELL1	RELT like 1	Membrane	Receptor
		RER1	Protein RER1	Membrane	Trafficking/Golgi/ER
		RHOA	Transforming protein RhoA	Membrane	Actin Dynamics Regulator
		SLC16A1	Monocarboxylate transporter 1	Membrane	Transporter/Channel
		SLC25A5	ADP/ATP translocase	Membrane	Metabolic Enzyme
		SLC2A1	Solute carrier family 2, facilitated glucose transporter member 1	Membrane	Transporter/Channel
		TMEM33	Transmembrane protein 33	Membrane	Trafficking/Golgi/ER
		TOMM40	Translocase of outer mitochondrial membrane 40	Membrane	Trafficking/Golgi/ER
		ATP5MK	ATP synthase membrane subunit DAPIT	Mitochondrion	Transporter/Channel
		PCCA	Propionyl-CoA carboxylase alpha chain	Mitochondrion	Metabolic Enzyme
		TBRG4	Transforming growth factor beta regulator 4	Mitochondrion	RNA/Ribosome/Translation
		VDAC2	Voltage-dependent anion-selective channel protein 2	Mitochondrion	Transporter/Channel
		ACIN1	Apoptotic chromatin condensation inducer 1	Nucleus	DNA/Transcription
		H1-1	H1.1 linker histone, cluster member	Nucleus	DNA/Transcription
		HNRNPU	Heterogeneous nuclear ribonucleoprotein U	Nucleus	RNA/Ribosome/Translation
		NOLC1	Nucleolar and coiled-body phosphoprotein 1	Nucleus	DNA/Transcription
		NPM1	Nucleophosmin	Nucleus	DNA/Transcription
		ZC3H18	Zinc finger CCCH-type containing 18	Nucleus	RNA/Ribosome/Translation
		RPS14	Ribosomal protein S14	Ribosome	RNA/Ribosome/Translation
		RPS16	Ribosomal protein S16	Ribosome	RNA/Ribosome/Translation
		RPS27	40S ribosomal protein S27	Ribosome	RNA/Ribosome/Translation
		RPS3	40S ribosomal protein S3	Ribosome	RNA/Ribosome/Translation
		RPS8	40S ribosomal protein S8	Ribosome	RNA/Ribosome/Translation
		ALDOA	Fructose-bisphosphate aldolase		Metabolic Enzyme
		ANXA2	Annexin A2		Membrane Binding Adaptor
		BUB3	BUB3 mitotic checkpoint protein		DNA/Transcription
		CAPZB	F-actin-capping protein subunit beta		Actin Dynamics Regulator
		CCT8	T-complex protein 1 subunit theta		Chaperone/Protein Folding
		CDCA3	Cell division cycle associated 3		Protein Degradation
		CHORDC1	Cysteine and histidine rich domain containing 1		Chaperone/Protein Folding
		CRIP2	LIM zinc-binding domain-containing protein		Other/Unknown/Secreted
		CRYBG3	Crystallin beta-gamma domain containing 3		Adaptor
		DNAJC13	DnaJ heat shock protein family (Hsp40) member C13		Trafficking/Golgi/ER
		DPYSL3	Dihydropyrimidinase like 3		Adaptor
		EEF2	Eukaryotic translation elongation factor 2		RNA/Ribosome/Translation
		EIF4G1	Eukaryotic translation initiation factor 4 gamma 1		RNA/Ribosome/Translation
		FAM133A	Family with sequence similarity 133 member A		RNA/Ribosome/Translation
		FLNA	Alpha-filamin		Actin Dynamics Regulator
		FLNB	Filamin B		Actin Binding Adaptor
		HNRNPA1	Heterogeneous nuclear ribonucleoprotein A1		RNA/Ribosome/Translation
		HNRNPK	Heterogeneous nuclear ribonucleoprotein K		RNA/Ribosome/Translation
		HSPA8	Heat shock protein family A (Hsp70) member 8		Chaperone/Protein Folding
		ISG15	ISG15 ubiquitin like modifier		Other/Unknown/Secreted
		LMNA	Lamin A/C		DNA/Transcription
		LOC100855547	Ubiquitin-like domain-containing protein		RNA/Ribosome/Translation
		MAP4	Microtubule-associated protein		MT Binding
		MYH9	Myosin-9		Cytoskeletal Motor
		PAK2	Non-specific serine/threonine protein kinase		Kinase/Phosphatase
		PC	Pyruvate carboxylase		Metabolic Enzyme
		PCBP1	K Homology domain-containing protein		RNA/Ribosome/Translation
		PKM	Pyruvate kinase		Kinase/Phosphatase
		PLEKHA1	Pleckstrin homology domain containing A1		Membrane Binding Adaptor
		PRDX1	Peroxiredoxin-1		Metabolic Enzyme
		PRDX3	Peroxiredoxin 3		Metabolic Enzyme
		PTPN13	Tyrosine-protein phosphatase non-receptor type 13		Kinase/Phosphatase
		RAB1A	Ras-related protein Rab-1A		Trafficking/Golgi/ER
		RPL10	Ribosomal_L16 domain-containing protein		RNA/Ribosome/Translation
		RPL15	60S ribosomal protein L15		RNA/Ribosome/Translation
		RPL3	Ribosomal protein L3		RNA/Ribosome/Translation
		RPL4	60S ribosomal protein L4		RNA/Ribosome/Translation
		RPL6	60S ribosomal protein L6		RNA/Ribosome/Translation
		RSL1D1	Ribosomal protein L1		RNA/Ribosome/Translation
		SPTAN1	Spectrin alpha, non-erythrocytic 1		Cytoskeleton
		TMPO	Thymopoietin		Other/Unknown/Secreted
		TNKS1BP1	Tankyrase 1 binding protein 1		Adaptor
		TXN	Thioredoxin		Metabolic Enzyme
		VASP	Vasodilator-stimulated phosphoprotein		Actin Dynamics Regulator
		VCL	Vinculin		Actin Binding Adaptor
		VIM	Vimentin		Cytoskeleton

## Sheet: KEY
	Hit Type	Color
	Positive Candidates
	Negative Candidates
	Non-Candidates
